# Supplementary material for: Changes in Brain Activation through Cognitive-Behavioral Therapy with Exposure to Virtual Reality: A Neuroimaging Study of Specific Phobia
Source: J Clin Med. 2021 Aug 9;10(16):3505. doi: 10.3390/jcm10163505 (PMC8397119; doi:10.3390/jcm10163505)
Supplement: Supplementary file 1 [file jcm-10-03505-s001.zip]

Archive with 1 entries (1 files):
- jcm-1292634-supplementary.pdf
